# Supplementary material for: Occupational exposures and mitigation strategies among homeless shelter workers at risk of COVID-19
Source: PLoS One. 2021 Nov 1;16(11):e0253108. doi: 10.1371/journal.pone.0253108 (PMC8559982; doi:10.1371/journal.pone.0253108)
Supplement: S1 Dataset — (XLSX) [file pone.0253108.s002.xlsx]

## Sheet: PLOS One_Dataset
record_id	shelter_network	d_cur_smoker	d_past_smoker	d_cur_vape	d_household_num	d_flu_vax	d_underlying_ill___0	d_underlying_ill___1	d_underlying_ill___2	d_underlying_ill___3	d_underlying_ill___4	d_underlying_ill___5	d_underlying_ill___6	d_underlying_ill___7	d_underlying_ill___8	d_immuno_cond	d_ht_ft	d_ht_in	d_wt	test_tested	test_times	test_1_loc	test_1_type	test_1_symp___0	test_1_symp___1	test_1_symp___2	test_1_symp___3	test_1_symp___4	test_1_symp___5	test_1_symp___6	test_1_symp___7	test_1_symp___8	test_1_symp___9	test_1_symp___10	test_1_symp_work	test_1_symp_care	test_1_days	test_1_work	test_1_result	test_2_loc	test_2_type	test_2_symp___0	test_2_symp___1	test_2_symp___2	test_2_symp___3	test_2_symp___4	test_2_symp___5	test_2_symp___6	test_2_symp___7
58	1	0	1	0	3	1	0	0	0	0	0	0	0	0	0	0	5	6	360	0				0	0	0	0	0	0	0	0	0	0	0								0	0	0	0	0	0	0	0
112	14	0		1	4	0	0	0	0	0	0	0	0	1	0	0	6	3	313	1	2	0	0	0	0	0	0	0	0	0	0	0	0	1			7	1	0	0	0	0	0	0	0	0	0	0	0
87	1	0	1	0	3	1	0	0	0	0	0	0	0	1	0	0	5	7	300	1	1	1	0	0	1	1	0	0	1	0	0	0	0	0	1	0	6	1	0			0	0	0	0	0	0	0	0
44	7	0	0	0	3	0	0	0	0	0	0	0	0	1	0	0	5	7	300	0				0	0	0	0	0	0	0	0	0	0	0								0	0	0	0	0	0	0	0
99	14	0	0	0	2	0	1	0	0	0	0	0	0	0	0	0	5	2	296	0				0	0	0	0	0	0	0	0	0	0	0								0	0	0	0	0	0	0	0
6	6	0		0		1	0	0	0	0	0	0	1	0	0	0	5	11	280	1	3	1	0	1	1	1	1	0	1	1	1	1	0	0	0	1	2	0	0	0	0	0	0	0	0	0	0	0	0
75	1	0		1	3	1	0	0	0	0	0	0	0	0	0	0	5	6	275	1	4	1	0	0	0	0	0	0	0	0	0	0	0	0			1	0	1	1	0	0	1	1	0	0	0	0	0
37	12	0	1	0	1	0	0	1	0	0	0	0	0	0	0	0	5	9	265	1	3	0	0	0	0	0	0	0	0	0	0	0	0	1			8	1	0	0		0	0	0	0	0	0	0	0
56	3	1		0	1	0	0	0	0	0	0	0	0	1	0	0	5	9	260	1	3	0	0	0	0	0	0	0	0	0	0	0	0	1			1	0	0	0	0	0	0	0	0	0	0	0	0
111	14	0	0		2	1	1	0	0	0	0	0	0	0	0	0	5	9	257	1	5	1	0	1	1	1	1	1	1	1	0	1	0	0	0	1	2	0	1	0	0	0	0	0	0	0	0	0	0
90	14	0	0	0	2	0	0	0	0	0	0	0	0	1	0	0	5	6	254	1	2	0	0	1	1	1	1	0	1	1	1	0	0	0	0	1	2	1	1	0	0	1	1	1	1	0	1	1	1
103	14	0	0	0	2	1	0	0	0	0	0	0	0	1	0	0	5	10	250	1	1	1	1	1	1	0	0	0	0	0	1	0	0	0	0	0	3	0	0			0	0	0	0	0	0	0	0
34	5	0	0	0	5	0	1	1	0	0	0	0	0	0	1	0	5	9	240	0				0	0	0	0	0	0	0	0	0	0	0								0	0	0	0	0	0	0	0
9	6	1		0	1	1	0	0	0	0	0	0	0	1	0	0	5	6	240	1	1	0	0	0	0	0	0	0	0	0	0	0	0	1			2	1	0			0	0	0	0	0	0	0	0
35	2	0	0	0	2	0	0	0	0	0	0	0	0	1	0	0	6	2	235	0				0	0	0	0	0	0	0	0	0	0	0								0	0	0	0	0	0	0	0
10	15	1		0	2	0	0	0	0	0	0	0	0	1	0	0	6	0	235	1	2	0	0	0	0	0	0	0	0	0	0	0	0	1			2	1	0	0	0	0	0	0	0	0	0	0	0
40	5	0	0	0	3	0	0	0	0	0	0	0	0	1	0	0	5	9	233	0				0	0	0	0	0	0	0	0	0	0	0								0	0	0	0	0	0	0	0
12	3	0	0	0	1	1	0	1	0	0	0	0	0	0	0	0	6	2	230	1	10	1	0	1	0	0	0	0	0	0	0	0	0	0	0	0	2	0	0	0	0	0	0	0	0	0	0	0	0
97	14	1		0	2	0	0	0	0	0	0	0	0	1	0	0	6	0	230	1	1	0	0	0	0	0	0	0	0	0	0	0	0	1			9	1	0			0	0	0	0	0	0	0	0
91	14	0	1	0	4	1	0	0	0	0	0	0	0	0	0	0	6	2	230	1	3	0	1	0	0	0	0	0	0	0	0	0	0	1			7	1	0	0	0	0	0	0	0	0	0	0	0
22	3	0	1	0	1	1	0	0	1	0	0	0	0	0	0	0	5	7	225	1	2	0	0	0	0	0	0	0	0	0	0	0	0	1			2	1	0	0	0	0	0	0	0	0	0	0	0
85	1	0	0	0	1	1	0	0	0	0	0	0	0	1	0	0	6	2	220	1	1	0	0	0	0	0	0	0	0	0	0	0	0	1			1	0	1			0	0	0	0	0	0	0	0
57	1	0	0	0	3	1	0	0	0	0	0	0	0	1	0	0	5	8	220	0				0	0	0	0	0	0	0	0	0	0	0								0	0	0	0	0	0	0	0
51	1	0		1	1	1	1	0	0	0	0	0	0	0	0	0	5	5	220	1	1	1	0	1	1	1	1	1	1	1	0	0	0	0	0	1	2	0	0			0	0	0	0	0	0	0	0
84	1	1		0	5	1	0	0	1	0	0	0	1	0	0	1	5	3	220	1				0	0	0	0	0	0	0	0	0	0	0								0	0	0	0	0	0	0	0
32	2	0	1	0	2	0	0	0	0	0	0	0	0	1	0	0	5	10	220	0				0	0	0	0	0	0	0	0	0	0	0								0	0	0	0	0	0	0	0
43	5	0	1	0	3	1	0	0	0	0	0	0	0	0	0	1	5	4	220	0				0	0	0	0	0	0	0	0	0	0	0								0	0	0	0	0	0	0	0
113	14	0	0	0	2	1	0	0	0	0	0	0	0	1	0	0	6	4	218	1	6	1	0	0	0	0	0	0	0	0	0	0	0	1			2	1	0	0	0	0	1	1	1	0	1	0	1
71	1	0	0	0	2	1	0	0	0	0	0	0	0	1	0	0	5	8	214	1	3	2	0	1	1	1	1	1	1	1	1	0	0	0	0	1	2	0	1	2	0	0	0	1	0	0	0	1	0
78	1	0	1	0	1	1	0	0	0	0	0	0	0	1	0	0	6	2	210	1	5	1	0	0	0	0	0	0	0	0	0	0	0	1			1	1	0	2	0	0	0	0	0	0	0	0	0
17	6	0	0	0	2	1	0	0	0	0	0	0	0	0	0	0	6	2	210	1	2	0	0	0	1	1	0	0	0	0	0	0	0	0	0	0	100	1	2	0	0	0	0	0	0	0	0	0	0
7	6	0	0	0	2	1	0	0	0	0	0	0	0	1	0	0	5	7	210	1	1	0	0	0	0	0	0	0	0	0	0	0	0	1			1	1	0			0	0	0	0	0	0	0	0
47	1	0	0	0	1	1	0	0	0	0	0	0	0	1	0	0	6	2	200	1	1	0	0	0	0	0	0	0	0	0	0	0	0	1			1	1	1			0	0	0	0	0	0	0	0
21	3	0	0	0	2	1	1	0	0	0	1	0	0	0	0	1	6	2	200	1	3	0	0	0	0	0	0	0	0	0	0	0	0	1			5	1	0	0	0	0	0	0	0	0	0	0	0
15	6	0	0	0	4	0	0	0	0	0	0	0	0	1	0	0	5	4	200	1	1	0	0	1	1	0	0	0	0	0	1	0	0	0	1	1	3	1	0			0	0	0	0	0	0	0	0
98	14	0	0	0	3	0	1	0	0	0	0	0	0	0	0	0	5	11	200	1	5	1	0	1	1	0	1	0	1	1	0	0	0	0	1	1	3	1	0	1	0	0	0	0	0	0	0	0	0
86	14	0	1	0	4	1	0	0	0	0	0	0	0	1	0	0	5	8	200	1	2	0	0	0	0	0	0	0	0	0	0	0	0	1			3	1	0	0	0	0	0	0	0	0	0	0	0
38	9	0	0	0	3	0	0	0	0	0	0	0	0	1	0	0	5	0	195	0				0	0	0	0	0	0	0	0	0	0	0								0	0	0	0	0	0	0	0
63	1	0	1	0	4	1	0	0	0	0	0	0	0	1	0	0	5	8	194	0				0	0	0	0	0	0	0	0	0	0	0								0	0	0	0	0	0	0	0
41	2	0	0	0	5	0	0	0	0	0	0	0	0	1	0	0	6	5	190	1	1	0	0	1	0	0	0	0	0	0	0	0	0	0	0	0	0	0	0			0	0	0	0	0	0	0	0
60	1	0	0	0	2	1	0	0	0	0	0	0	0	1	0	0	5	2	190	1	1	1	0	0	1	0	0	0	0	0	0	0	0	0	1	0	2	0	0			0	0	0	0	0	0	0	0
96	14	0		1	2	1	0	0	0	0	0	0	0	1	0	0	5	8	190	1	6	0	0	0	0	0	0	0	0	0	0	0	0	1			5	1	0	0	0	0	0	0	0	0	0	0	0
26	15	1		0	9	1	0	0	0	0	0	0	0	1	0	0	5	11	190	1	1	0	0	0	0	0	0	0	0	0	0	0	0	1			1	1	0			0	0	0	0	0	0	0	0
36	2	0	0	0	4	0	0	0	0	0	0	0	0	1	0	0	5	1	189	1	1	2	0	1	0	0	1	0	0	0	0	0	0	0	0	1	0	0	0			0	0	0	0	0	0	0	0
42	6	0	0	0	3	0	0	0	0	0	0	0	0	0	0	1	5	3	188	0				0	0	0	0	0	0	0	0	0	0	0								0	0	0	0	0	0	0	0
11	6	1		1	2	0	0	0	0	0	0	0	0	1	0	0	6	2	186	1	1	1	0	0	0	0	0	0	0	0	0	0	0	1			3	1	0			0	0	0	0	0	0	0	0
77	1	0	0	0	3	1	0	0	0	0	0	0	0	1	0	0	5	10	185	0				0	0	0	0	0	0	0	0	0	0	0								0	0	0	0	0	0	0	0
20	15	1		0	8	1	0	0	0	0	0	0	0	1	0	0	6	1	183	1	2	0	0	0	0	0	0	0	0	0	0	0	0	1			2	0	0	0	0	0	0	0	0	0	0	0	0
79	1	0	0	0	1	1	0	0	0	0	0	0	0	1	0	0	5	4	180	1	2	1	0	0	0	0	0	0	0	0	0	0	0	1			3	0	0	2	0	0	0	0	0	0	0	0	0
74	1	1		0	3	1	1	0	0	0	0	0	0	0	0	1	5	3	180	1	4	2	0	0	0	0	0	0	0	0	0	0	0	1			3	0	0	2		0	0	0	0	0	0	0	0
49	1	0	0	0	1	1	0	0	0	0	0	0	0	0	1	1	5	3	180	1	2	1	0	0	1	1	0	0	0	0	0	0	0	0	0	1	2	0	0	1	0	0	0	0	0	0	0	0	0
19	6	0	0	0	4	1	0	0	1	0	0	0	0	0	0	0	5	1	180	1	1	1	0	1	1	1	1	0	1	0	1	1	0	0	1	0	10	0	0			0	0	0	0	0	0	0	0
14	6	0	0	0	2	1	0	0	0	0	0	0	0	1	0	0	5	7	180	1	2	0	0	0	0	0	0	0	0	0	0	0	0	1			2	1	0	0	0	0	0	0	1	0	0	0	0
30	16	0	0	0	3	0	0	0	0	0	0	0	0	1	0	0	5	8	180	0				0	0	0	0	0	0	0	0	0	0	0								0	0	0	0	0	0	0	0
76	1			0	4	0	0	0	0	0	0	0	0	0	0	1	5	4	176	1	2	2	0	0	1	0	0	0	0	0	0	0	1	0	0	1	2	0	2	2	1	0	0	0	0	0	0	0	0
46	1	0	0	0	2	1	0	0	0	0	0	0	0	1	0	0	5	2	175	1	1	2	0	1	1	0	1	1	1	1	1	1	0	0	0	1	2	0	1			0	0	0	0	0	0	0	0
72	1	0	0	0	1	1	1	0	0	0	0	0	0	0	0	0	5	6	175	1	1	1	0	0	0	0	0	0	0	0	1	0	0	0	0	1	5	0	0			0	0	0	0	0	0	0	0
73	1	0	0	0	5	1	0	0	0	0	0	0	0	1	0	0	5	6	175	0				0	0	0	0	0	0	0	0	0	0	0								0	0	0	0	0	0	0	0
52	13	0	1	0	2	0	0	0	0	0	0	0	0	1	0	0	5	8	175	1	1	0	0	0	0	0	0	0	0	0	1	0	0	0	1	0	1	1	0			0	0	0	0	0	0	0	0
89	14	0	0	0	2	0	0	0	0	0	0	0	0	1	0	0	6	2	170	1	8	0	0	0	0	0	0	0	0	0	0	0	0	1			2	1	0	0	0	0	0	0	0	0	0	0	0
28	13	0	1	0	2	1	0	0	1	0	0	0	0	0	0	0	5	8	170	1	2	0	0	1	1	1	0	0	0	0	1	0	1	1	1	0	6	0	0	1	0	1	1	1	0	0	0	0	1
94	14	0	0	0	2	1	0	0	0	0	0	0	0	1	0	0	5	10	170	1	2	0	0	0	0	0	0	0	0	0	0	0	0	1			5	1	0	0	0	0	0	0	0	0	0	0	0
82	1	0	1	0	2	1	0	0	0	0	0	0	0	1	0	0	6		165	0				0	0	0	0	0	0	0	0	0	0	0								0	0	0	0	0	0	0	0
93	14	0		1	1	0	0	0	0	0	0	0	0	1	0	0	6	0	165	1	7	1	0	1	1	0	1	0	0	1	1	0	0	0	0	1	5	0	0	1	0	1	1	1	1	0	0	0	1
83	1	1		0	2	1	0	1	0	0	0	0	0	0	0	0	5	8	160	0				0	0	0	0	0	0	0	0	0	0	0								0	0	0	0	0	0	0	0
70	1	0	1	0	4	1	0	0	0	0	0	0	0	1	0	0	5	7	160	0				0	0	0	0	0	0	0	0	0	0	0								0	0	0	0	0	0	0	0
45	10	0	0	0	3	0	0	0	0	0	0	0	0	1	0	0	5	5	160	1	1	1	0	0	0	0	0	0	0	0	0	0	0	1			3	1	0			0	0	0	0	0	0	0	0
101	14	0	1	0	5	1	0	0	0	0	0	0	0	1	0	0	5	2	160	1	3	1	0	0	1	1	1	1	1	0	1	1	0	0	0	1	1	0	1	0	0	0	1	0	0	0	0	0	0
27	15	1		1	3	1	0	0	0	0	0	0	0	1	0	0	5	2	160	1	1	0	0	0	0	0	0	0	0	0	0	0	0	1			2	1	0			0	0	0	0	0	0	0	0
64	1	0	1	0	2	1	0	0	0	0	0	0	0	0	0	1	5	4	158	0				0	0	0	0	0	0	0	0	0	0	0								0	0	0	0	0	0	0	0
29	6	0	0	0	9	0	0	0	0	0	0	0	0	1	0	0	6	1	155	0				0	0	0	0	0	0	0	0	0	0	0								0	0	0	0	0	0	0	0
5	13	1		0	8	1	0	0	0	0	0	0	0	1	0	0	6	2	155	0				0	0	0	0	0	0	0	0	0	0	0								0	0	0	0	0	0	0	0
59	6	0	0	0	3	1	0	0	0	0	0	0	0	1	0	0	5	4	155	1	1	2	0	0	0	0	0	0	0	0	0	0	0	1			1	1	0			0	0	0	0	0	0	0	0
108	11	0	0	0	4	1	0	0	0	0	0	0	0	1	0	0	5	6	155	0				0	0	0	0	0	0	0	0	0	0	0								0	0	0	0	0	0	0	0
62	1	0	0	0	3	1	1	0	0	0	0	0	0	0	0	0	5	0	151	1	2	0	1	0	1	0	0	0	0	0	0	0	0	0	1	0	4	1	1	0	0	0	0	0	0	0	0	0	0
48	1	0	0	0	3	1	0	0	0	0	0	0	0	1	0	0	6	0	150	1	3	1	0	0	1	0	1	0	0	0	1	0	0	0	0	0	1	0	0	1	1	0	0	0	0	0	0	0	0
100	14	0	0	0	2	0	0	0	0	0	0	0	0	1	0	0	5	3	150	1	2	1	0	0	0	0	0	0	0	0	0	0	0	1			3	1	0	1	0	1	1	1	1	0	1	0	1
104	14	0	0	0	2	0	0	0	0	0	0	0	0	1	0	0	5	7	150	1	4	0	0	0	0	0	0	0	0	0	0	0	0	1			2	1	0	0	0	0	0	0	0	0	0	0	0
13	3	0	0	0	2	0	0	0	0	0	0	0	0	1	0	0	4	10	150	1	1	2	0	0	0	0	0	0	0	0	0	0	0	1			1	0	1			0	0	0	0	0	0	0	0
61	1	0	0	0	3	1	1	0	0	0	0	0	0	0	0	0	5	4	149	1	1	2	1	0	0	0	0	0	0	0	0	0	0	1			2	0	0			0	0	0	0	0	0	0	0
102	14	0		1	3	0	0	0	0	0	0	0	0	1	0	0	5	0	140	1	2	0	0	0	0	0	0	0	0	0	0	0	0	1			1	1	0	1	0	0	1	1	0	1	0	0	0
95	14	0	0	0	4	0	0	0	0	0	0	0	0	1	0	0	5	7	140	1	1	0	0	0	0	0	0	0	0	0	0	0	0	1			4	1	0			0	0	0	0	0	0	0	0
33	2	0	0	0	4	0	1	0	0	0	0	0	0	0	0	0	5	0	136	0				0	0	0	0	0	0	0	0	0	0	0								0	0	0	0	0	0	0	0
80	1	0	0	0	2	1	0	0	0	0	0	0	0	1	0	0	5	3	132	0				0	0	0	0	0	0	0	0	0	0	0								0	0	0	0	0	0	0	0
105	14	0	1	0	2	1	0	0	0	0	0	0	0	1	0	0	5	6	132	1	2	0	0	0	0	0	0	0	0	0	0	0	1	0	0	0	6	1	0	0	0	1	1	0	0	0	0	0	0
88	1	0	0	0	1	1	0	1	0	1	0	0	0	0	0	0	5	7	130	1	1	2	0	1	1	1	1	0	0	0	1	1	0	0	0	1	5	0	0			0	0	0	0	0	0	0	0
16	6	0	0	0	4	1	0	0	0	0	0	0	0	1	0	0	5	1	130	1	2	0	0	0	1	0	0	0	0	0	0	1	1	0	0	0	2	0	0	0	0	0	1	0	0	0	0	0	0
39	4	0	0	0	4	1	0	0	0	0	0	0	0	1	0	0	5	2	128	0				0	0	0	0	0	0	0	0	0	0	0								0	0	0	0	0	0	0	0
53	3	1		0	4	1	0	0	0	0	0	0	0	1	0	0	5	4	125	1	2	0	0	0	0	0	0	0	0	0	0	0	0	1			2	1	0	0	0	0	0	0	0	0	0	0	0
31	5	0	0	0	4	1	0	0	0	0	0	0	0	0	0	0	5	3	120	1	2	0	0	1	1	1	1	0	1	0	1	0	0	0	0	1	10	1	0	2	0	0	1	0	0	0	0	0	0
68	1	0	0	0	3	1	0	0	0	0	0	0	0	1	0	0	5	1	115	1	1	2	0	0	0	0	0	0	0	0	0	0	0	1			2	0	0			0	0	0	0	0	0	0	0
109	14	0		1	4	1	0	0	0	0	0	0	0	1	0	0	5	0	112	1	4	0	0	0	0	0	0	0	0	0	0	0	0	1			7	1	0	0	0	0	0	0	0	0	0	0	0
106	14	0	0	0	2	0	0	0	0	0	0	0	0	1	0	0	5	6	112	1	3	0	0	0	0	0	0	0	0	0	0	0	0	1			3	1	0	1	0	0	0	0	0	0	0	0	0
54	6	0	0	0	1	1	1	0	0	0	0	0	0	0	0	0	5	2	110	1	2	0	0	0	1	0	0	0	0	1	0	0	0	0	1	0	3	1	0	0	0	0	1	0	0	0	0	1	0
8	3	0		1	5	1	0	0	0	0	0	0	0	1	0	0	4	11	110	1	1	0	0	0	0	0	0	0	0	0	0	0	0	1			0	0	2			0	0	0	0	0	0	0	0
18	6	0	0	0	1	1	1	0	0	0	0	0	0	0	0	0	5	2	107	1	2	0	0	0	1	0	0	0	0	1	0	0	0	0	1	1		1	2	0		0	1	0	0	0	0	1	0
81	1	0	1	0	3	1	0	0	0	0	0	0	0	0	1	1	6	2		0				0	0	0	0	0	0	0	0	0	0	0								0	0	0	0	0	0	0	0
69	1	0	0	0	3		0	0	0	0	0	0	0	1	0	0	5	6		1	1	0	0	0	0	0	0	0	0	0	0	0	0	1			1	0	0			0	0	0	0	0	0	0	0
25	3	1		0	5	1	0	0	0	0	0	0	0	1	0	0	5	4		1	1	0	0	0	0	0	0	0	0	0	0	0	0	1			3	1	0			0	0	0	0	0	0	0	0
24	3	0	1	0	2	0	0	0	0	0	0	0	0	1	0	0	5	4		1	3	0	0	0	0	0	0	0	0	0	0	0	0	1			2	1	0	0	0	0	0	0	0	0	0	0	0
114	8	0	1	0	2	1	0	0	0	0	0	0	0	1	0	0	5	3		1	5	2	0	0	0	0	0	0	0	0	0	0	0	1			3	1	0	0	0	0	0	0	0	0	0	0	0
107	14	0	1	0	2	0	1	0	0	0	0	0	0	0	0	0	5	2		1	6	1	0	0	0	0	0	0	0	0	0	0	0	1			3	1	0	0	0	0	0	0	0	0	0	0	0
50	1	0	1	0	2	1	1	0	0	0	0	0	0	0	0	0				0				0	0	0	0	0	0	0	0	0	0	0								0	0	0	0	0	0	0	0
23	3	0	0	0	1	0	0	0	0	0	0	0	0	1	0	0				1	2	0	0	1	0	1	1	1	1	0	1	1	0	0	0	0	2	0	1	1	0	0	0	0	0	0	0	0	0
92	14	1		1	5	0	0	0	0	0	0	0	0	1	0					1	3	0	0	0	0	0	0	0	0	0	0	0	0	1			3	1	0	0	0	0	0	0	0	0	0	0	0
110	17	0		0	5	0	0	0	0	0	0	0	0	1	0	0				0				0	0	0	0	0	0	0	0	0	0	0								0	0	0	0	0	0	0	0
[truncated: 202 more columns]
